# Supplementary material for: New Water-Soluble Poly(propylene imine) Dendrimer Modified with 4-Sulfo-1,8-naphthalimide Units: Sensing Properties and Logic Gates Mimicking
Source: Sensors (Basel). 2023 Jun 1;23(11):5268. doi: 10.3390/s23115268 (PMC10256094; doi:10.3390/s23115268)
Supplement: Supplementary file 1 [file sensors-23-05268-s001.zip]

Archive with 1 entries (1 files):
- sensors-2398540-supplementary.pdf
